# Supplementary material for: Magnetic Field Dynamic Strategies for the Improved Control of the Angiogenic Effect of Mesenchymal Stromal Cells
Source: Polymers (Basel). 2021 Jun 6;13(11):1883. doi: 10.3390/polym13111883 (PMC8201388; doi:10.3390/polym13111883)
Supplement: Supplementary file 1 [file polymers-13-01883-s001.zip]

Archive with 1 entries (1 files):
- polymers-1171347-supplementary.pdf
